# Supplementary material for: Impact of Soil Salinity on the Structure of the Bacterial Endophytic Community Identified from the Roots of Caliph Medic (Medicago truncatula)
Source: PLoS One. 2016 Jul 8;11(7):e0159007. doi: 10.1371/journal.pone.0159007 (PMC4938511; doi:10.1371/journal.pone.0159007)
Supplement: S2 Table — Endophytic bacterial strains isolated from Caliph medic roots when plant grew under normal (A) and saline conditions (B). (XLSX) [file pone.0159007.s002.xlsx]

## Sheet: Sheet1
S2A Table. Endophytic bacterial strains isolated from Caliph medic roots when plant grew under normal conditions.
Strain	Genbank Accession Number	Most similar strain	Genbank number of the highest match	Identity (%)
MT-10	KX395941	Pseudomonas chengduensis strain MBR	NR_125523.1	99
MT-11	KX395942	Enterobacter cloacae strain DSM 30054	NR_113615.1	99
MT-12	KX395943	Enterobacter cloacae strain DSM 30054	NR_117679.1	97
MT-13	KX395944	Pseudomonas chengduensis strain MBR	NR_125523.1	99
MT-14	KX395945	Enterobacter cloacae strain DSM 30054	NR_117679.1	98
MT-15	KX395946	Pseudomonas luteola strain NBRC	NR_114215.1	99
MT-16	KX395947	Pseudomonas oryzihabitans strain IAM 1568	NR_115005.1	99
MT-17	KX395948	Enterobacter cloacae strain DSM 30054	NR_117679.1	99
MT-18	KX395949	Enterobacter cloacae strain DSM 30054	NR_117679.1	99
MT-19	KX395950	Enterobacter cloacae subsp. dissolvens strain ATCC 23373	NR_118011.1	99
MT-2	KX395951	Pseudomonas oryzihabitans strain NBRC 102199	NR_114041.1	98
MT-20	KX395952	Enterobacter cloacae strain DSM 30054	NR_117679.1	99
MT-21	KX395953	Enterobacter cloacae strain DSM 30054	NR_117679.1	99
MT-22	KX395954	Pseudomonas luteola strain NBRC 103146	NR_114215.1	99
MT-23	KX395955	Pseudomonas oryzihabitans strain IAM 1568	NR_115005.1	99
MT-24	KX395956	Enterobacter cloacae strain DSM 30054	NR_117679.1	99
MT-25	KX395957	Enterobacter cloacae strain DSM 30054	NR_117679.1	99
MT-26	KX395958	Enterobacter cloacae subsp. dissolvens strain ATCC 23373	NR_118011.1	99
MT-27	KX395959	Enterobacter cloacae strain DSM 30054	NR_117679.1	98
MT-28	KX395960	Pseudomonas luteola strain NBRC 103146	NR_114215.1	99
MT-29	KX395961	Pseudomonas monteilii	NR_121767.1	99
MT-30	KX395962	Enterobacter cloacae strain DSM 30054	NR_117679.1	99
MT-31	KX395963	Pseudomonas luteola strain NBRC 103146	NR_114215.1	99
MT-32	KX395964	Enterobacter cloacae strain DSM 30054	NR_117679.1	99
MT-33	KX395965	Enterobacter cloacae strain DSM 30054	NR_117679.1	99
MT-34	KX395966	Enterobacter cloacae strain DSM 30054	NR_117679.1	99
MT-35	KX395967	Enterobacter cloacae strain DSM 30054	NR_117679.1	99
MT-36	KX395968	Enterobacter cloacae strain DSM 30054	NR_117679.1	99
MT-37	KX395969	Enterobacter cloacae subsp. dissolvens strain ATCC 23373	NR_118011.1	98
MT-38	KX395970	Pseudomonas luteola strain NBRC 103146	NR_114215.1	99
MT-39	KX395971	Enterobacter cloacae subsp. dissolvens strain ATCC 23373	NR_118011.1	98
MT-4	KX395972	Klebsiella oxytoca KCTC 1686 strain KCTC	NR_102982.1	83
MT-40	KX395973	Enterobacter cloacae strain DSM 30054	NR_117679.1	98
MT-41	KX395974	Enterobacter cloacae subsp. dissolvens strain ATCC 23373	NR_118011.1	98
MT-42	KX395975	Pseudomonas monteilii	NR_121767.1	99
MT-43	KX395976	Pseudomonas luteola strain NBRC 103146	NR_114215.1	99
MT-47	KX395977	Enterobacter cloacae subsp. dissolvens strain ATCC 23373	NR_118011.1	98
MT-5	KX395978	Pseudomonas chengduensis strain MBR	NR_125523.1	98
MT-6	KX395979	Enterobacter cloacae strain DSM 30054	NR_117679.1	99
MT-8	KX395980	Enterobacter cloacae subsp. dissolvens strain ATCC 23373	NR_118011.1	97
MT-9	KX395981	Enterobacter cloacae strain DSM 30054	NR_117679.1	99
S2B Table. Endophytic bacterial strains isolated from Caliph medic roots when plant grew under saline conditions.
Strain	Genbank Accession Number	Most similar strain	Genbank number of the highest match	Identity (%)
MT-49	KX395982	Enterobacter cloacae strain DSM 30054	NR_117679.1	98
MT-50	KX395983	Klebsiella oxytoca KCTC 1686 strain KCTC	NR_102982.1	97
MT-51	KX395984	Pantoea stewartii subsp. indologenes strain CIP 104006	NR_104928.1	98
MT-52	KX395985	Pantoea stewartii subsp. indologenes strain CIP 104006	NR_104928.1	98
MT-53	KX395986	Klebsiella oxytoca KCTC 1686 strain KCTC 1686	NR_102982.1	98
MT-55	KX395987	Klebsiella oxytoca KCTC 1686 strain KCTC 1686	NR_102982.1	97
MT-56	KX395988	Pantoea stewartii subsp. indologenes strain CIP 104006	NR_104928.1	99
MT-57	KX395989	Pantoea stewartii subsp. indologenes strain CIP 104006	NR_104928.1	99
MT-58	KX395990	Klebsiella oxytoca KCTC 1686 strain KCTC 1686	NR_102982.1	97
MT-59	KX395991	Klebsiella oxytoca KCTC 1686 strain KCTC 1686	NR_102982.1	99
MT-60	KX395992	Klebsiella oxytoca KCTC 1686 strain KCTC 1686	NR_102982.1	97
MT-64	KX395993	Pantoea stewartii subsp. indologenes strain CIP 104006	NR_104928.1	96
MT-65	KX395994	Klebsiella oxytoca KCTC 1686 strain KCTC 1686	NR_102982.1	99
MT-66	KX395995	Cronobacter sakazakii ATCC BAA-894 strain ATCC BAA-894	NR_102490.1	94
MT-69	KX395996	Pantoea stewartii subsp. indologenes strain CIP 104006	NR_104928.1	99
MT-70	KX395997	Klebsiella oxytoca KCTC 1686 strain KCTC 1686	NR_102982.1	99
MT-71	KX395998	Klebsiella oxytoca KCTC 1686 strain KCTC 1686	NR_102982.1	99
MT-72	KX395999	Klebsiella oxytoca KCTC 1686 strain KCTC 1686	NR_102982.1	99
MT-73	KX396000	Klebsiella oxytoca KCTC 1686 strain KCTC 1686	NR_102982.1	99
MT-74	KX396001	Klebsiella oxytoca KCTC 1686 strain KCTC 1686	NR_102982.1	97
MT-75	KX396002	Klebsiella oxytoca KCTC 1686 strain KCTC 1686	NR_102982.1	99
MT-76	KX396003	Klebsiella oxytoca KCTC 1686 strain KCTC 1686	NR_102982.1	99
MT-77	KX396004	Klebsiella oxytoca KCTC 1686 strain KCTC 1686	NR_102982.1	99
MT-78	KX396005	Klebsiella oxytoca KCTC 1686 strain KCTC 1686	NR_102982.1	99
MT-80	KX396006	Pantoea stewartii subsp. indologenes strain CIP 104006	NR_104928.1	99
MT-81	KX396007	Enterobacter cloacae strain DSM 30054	NR_117679.1	99
MT-82	KX396008	Klebsiella oxytoca KCTC 1686 strain KCTC 1686	NR_102982.1	97
MT-83	KX396009	Klebsiella oxytoca KCTC 1686 strain KCTC 1686	NR_102982.1	96
MT-84	KX396010	Klebsiella oxytoca KCTC 1686 strain KCTC 1686	NR_102982.1	97
MT-85	KX396011	Pantoea stewartii subsp. indologenes strain CIP 104006	NR_104928.1	98
MT-86	KX396012	Klebsiella oxytoca KCTC 1686 strain KCTC 1686	NR_102982.1	99
MT-87	KX396013	Klebsiella oxytoca KCTC 1686 strain KCTC 1686	NR_102982.1	96
MT-88	KX396014	Pantoea stewartii subsp. indologenes strain CIP 104006	NR_104928.1	97
MT-89	KX396015	Pantoea stewartii subsp. indologenes strain CIP 104006	NR_104928.1	99
MT-90	KX396016	Pantoea stewartii subsp. indologenes strain CIP 104006	NR_104928.1	98
MT-91	KX396017	Pantoea stewartii subsp. indologenes strain CIP 104006	NR_104928.1	98
MT-92	KX396018	Klebsiella oxytoca KCTC 1686 strain KCTC 1686	NR_102982.1	97
MT-93	KX396019	Klebsiella oxytoca KCTC 1686 strain KCTC 1686	NR_102982.1	98
MT-94	KX396020	Klebsiella oxytoca KCTC 1686 strain KCTC 1686	NR_102982.1	98
MT-95	KX396021	Klebsiella oxytoca KCTC 1686 strain KCTC 1686	NR_102982.1	99
MT-96	KX396022	Klebsiella oxytoca KCTC 1686 strain KCTC 1686	NR_102982.1	98
