# Supplementary material for: Impact of Soil Salinity on the Structure of the Bacterial Endophytic Community Identified from the Roots of Caliph Medic (Medicago truncatula)
Source: PLoS One. 2016 Jul 8;11(7):e0159007. doi: 10.1371/journal.pone.0159007 (PMC4938511; doi:10.1371/journal.pone.0159007)
Supplement: S3 Table — Activity or product not detected in the assays is denoted by N.D. (XLSX) [file pone.0159007.s003.xlsx]

## Sheet: Sheet1
S3 Table. The capacity to solubilize minerals and the ability to produce ACC-deaminase, IAA and similar compounds by the newly isolated strains. Activity or product not detected in the assays is denoted by N.D.
Strain	PO4	ZnO	IAA	ACC	Ammonia	Strain	PO4	ZnO	IAA	ACC	Ammonia
MT-10	N.D.	N.D.	Positive	N.D.	N.D.	MT-49	N.D.	Positive	N.D.	N.D.	Positive
MT-11	Positive	Positive	Positive	N.D.	Positive	MT-50	N.D.	Positive	N.D.	N.D.	Positive
MT-12	N.D.	Positive	N.D.	N.D.	Positive	MT-51	Positive	N.D.	N.D.	N.D.	N.D.
MT-13	N.D.	N.D.	N.D.	N.D.	Positive	MT-52	Positive	N.D.	N.D.	N.D.	Positive
MT-14	N.D.	Positive	N.D.	N.D.	N.D.	MT-53	N.D.	Positive	N.D.	N.D.	Positive
MT-15	N.D.	Positive	N.D.	N.D.	Positive	MT-55	N.D.	Positive	Positive	N.D.	Positive
MT-16	N.D.	Positive	N.D.	N.D.	Positive	MT-56	N.D.	N.D.	N.D.	Positive	N.D.
MT-17	N.D.	Positive	N.D.	N.D.	Positive	MT-57	Positive	N.D.	N.D.	N.D.	N.D.
MT-18	Positive	Positive	N.D.	N.D.	Positive	MT-58	N.D.	Positive	Positive	N.D.	Positive
MT-19	Positive	Positive	N.D.	N.D.	Positive	MT-59	N.D.	Positive	Positive	N.D.	Positive
MT-2	N.D.	N.D.	N.D.	Positive	N.D.	MT-60	N.D.	Positive	Positive	N.D.	Positive
MT-20	N.D.	Positive	N.D.	N.D.	Positive	MT-64	Positive	N.D.	N.D.	N.D.	N.D.
MT-21	Positive	Positive	N.D.	N.D.	Positive	MT-65	N.D.	Positive	N.D.	Positive	Positive
MT-22	Positive	N.D.	N.D.	Positive	N.D.	MT-66	N.D.	Positive	N.D.	Positive	Positive
MT-23	N.D.	N.D.	N.D.	N.D.	N.D.	MT-69	N.D.	N.D.	N.D.	N.D.	Positive
MT-24	N.D.	Positive	N.D.	N.D.	Positive	MT-70	N.D.	Positive	N.D.	N.D.	N.D.
MT-25	N.D.	Positive	N.D.	N.D.	Positive	MT-71	N.D.	Positive	N.D.	N.D.	Positive
MT-26	Positive	Positive	N.D.	N.D.	Positive	MT-72	N.D.	Positive	N.D.	N.D.	Positive
MT-27	Positive	Positive	N.D.	N.D.	Positive	MT-73	Positive	Positive	Positive	Positive	Positive
MT-28	N.D.	N.D.	N.D.	Positive	Positive	MT-74	N.D.	Positive	Positive	N.D.	Positive
MT-29	N.D.	Positive	N.D.	N.D.	Positive	MT-75	N.D.	Positive	N.D.	Positive	Positive
MT-30	Positive	Positive	N.D.	Positive	Positive	MT-76	N.D.	Positive	Positive	Positive	Positive
MT-31	N.D.	N.D.	N.D.	N.D.	N.D.	MT-77	N.D.	Positive	Positive	Positive	Positive
MT-32	N.D.	Positive	N.D.	N.D.	Positive	MT-78	N.D.	Positive	Positive	N.D.	Positive
MT-33	Positive	Positive	N.D.	N.D.	Positive	MT-80	N.D.	Positive	N.D.	N.D.	N.D.
MT-34	N.D.	Positive	N.D.	N.D.	Positive	MT-81	Positive	Positive	Positive	N.D.	Positive
MT-35	N.D.	Positive	N.D.	N.D.	Positive	MT-82	N.D.	Positive	N.D.	N.D.	Positive
MT-36	N.D.	Positive	Positive	N.D.	Positive	MT-83	Positive	Positive	N.D.	N.D.	Positive
MT-37	N.D.	Positive	N.D.	N.D.	Positive	MT-84	N.D.	Positive	N.D.	N.D.	Positive
MT-38	N.D.	N.D.	Positive	N.D.	N.D.	MT-85	N.D.	N.D.	N.D.	N.D.	Positive
MT-39	N.D.	Positive	Positive	N.D.	Positive	MT-86	N.D.	Positive	Positive	N.D.	Positive
MT-4	Positive	Positive	N.D.	N.D.	Positive	MT-87	N.D.	Positive	Positive	N.D.	Positive
MT-40	N.D.	Positive	N.D.	N.D.	Positive	MT-88	N.D.	N.D.	N.D.	N.D.	N.D.
MT-41	Positive	Positive	N.D.	Positive	Positive	MT-89	N.D.	N.D.	N.D.	N.D.	N.D.
MT-42	N.D.	Positive	N.D.	N.D.	Positive	MT-90	N.D.	N.D.	N.D.	N.D.	Positive
MT-43	N.D.	N.D.	N.D.	Positive	Positive	MT-91	N.D.	N.D.	N.D.	N.D.	N.D.
MT-47	N.D.	Positive	N.D.	N.D.	Positive	MT-92	Positive	Positive	Positive	N.D.	N.D.
MT-5	N.D.	N.D.	N.D.	N.D.	N.D.	MT-93	Positive	Positive	N.D.	N.D.	Positive
MT-6	Positive	Positive	Positive	N.D.	Positive	MT-94	N.D.	Positive	N.D.	N.D.	Positive
MT-8	N.D.	Positive	Positive	N.D.	Positive	MT-95	N.D.	Positive	Positive	N.D.	Positive
MT-9	Positive	Positive	N.D.	N.D.	Positive	MT-96	Positive	Positive	Positive	Positive	Positive
